# Supplementary material for: Structure and Functionality of Fermented Faba Bean: Influence of Particle Size and Rhizopus spp
Source: Foods. 2025 Nov 29;14(23):4105. doi: 10.3390/foods14234105 (PMC12692153; doi:10.3390/foods14234105)
Supplement: Supplementary file 1 [file foods-14-04105-s001.zip]

Archive with 1 entries (1 files):
- foods-3973662-supplementary.pdf
